# Supplementary material for: Mathematical Modeling Evaluates How Vaccinations Affected the Course of COVID-19 Disease Progression
Source: Vaccines (Basel). 2023 Mar 24;11(4):722. doi: 10.3390/vaccines11040722 (PMC10142609; doi:10.3390/vaccines11040722)
Supplement: Supplementary file 1 [file vaccines-11-00722-s001.zip]

Archive with 1 entries (1 files):
- vaccines-2284504-supplementary.pdf
